# Supplementary material for: Impact of Blinatumomab Treatment on Bone Marrow Function in Patients with Relapsed/Refractory B-Cell Precursor Acute Lymphoblastic Leukemia
Source: Cancers (Basel). 2021 Nov 9;13(22):5607. doi: 10.3390/cancers13225607 (PMC8616108; doi:10.3390/cancers13225607)
Supplement: Supplementary file 1 [file cancers-13-05607-s001.zip]

Archive with 1 entries (1 files):
- cancers-1417229-supplementary.pdf
